# Supplementary material for: Targeting endothelin 1 receptor-miR-200b/c-ZEB1 circuitry blunts metastatic progression in ovarian cancer
Source: Commun Biol. 2020 Nov 13;3:677. doi: 10.1038/s42003-020-01404-3 (PMC7666224; doi:10.1038/s42003-020-01404-3)
Supplement: Supplementary file 4 — Supplementary Data 1 [file 42003_2020_1404_MOESM4_ESM.xlsx]

## Sheet: Figure1
Figure 1b
	ETAR/BACTIN N1	ETAR/BACTIN N2	ETAR/BACTIN N3	MEAN ETAR	SD ETAR
CAOV 3	0.15	0.093	0.11	0.117667	0.0292632
OVCA 433	0.35	0.12	0.22	0.23	0.115326
SKOV3	0.83	1.1	0.99	0.973333	0.135769
HEY	1.79	1.6	1.72	1.70333	0.0960902
	ZEB/ACTIN N1	ZEB/ACTIN N2	ZEB/ACTIN N3	MEAN ZEB	SD ZEB
CAOV 3	0.01	0.03	0.015	0.0183333	0.0104083
OVCA 433	0.01	0.04	0.031	0.027	0.0153948
SKOV3	0.88	0.96	0.86	0.9	0.052915
HEY	1.1	0.96	0.99	1.01667	0.0737111

## Sheet: Figure 2
Figure 2b
miR-200b	N1	N2	N3	mean	sd			ETAR/BACTIN N1	ETAR/BACTIN N2	ETAR/BACTIN N3	MEAN ETAR	SD ETAR
CAOV3	255	252	250	252.333	2.51661		CAOV 3	0.15	0.093	0.11	0.117667	0.0292632
OVCA433	113	109	115	112.333	3.05505		OVCA 433	0.35	0.12	0.22	0.23	0.115326
SKOV3	20	21	18	19.6667	1.52753		SKOV3	0.83	1.1	0.99	0.973333	0.135769
HEY	1	1	1	1	0		HEY	1.79	1.6	1.72	1.70333	0.0960902
miR-200c	N1	N2	N3	mean	sd
CAOV3	2051	2199	2110	2120	2143
OVCA433	13	12	9	11.3333	10.7778
SKOV3	3.5	3.9	3	3.46667	3.45556
HEY	1	1	1	1	0
Figure 2c
HEY	N 1 (fold over Ctr)	N 2 (fold over Ctr)	N 3 (fold over Ctr)	mean fold	sd	t test
miR-Ctr	1	1	1	1
miR-200b	0.2	0.15	0.14	0.163333	0.0321455	1.44796e-06
miR-200c	0.21	0.28	0.22	0.236667	0.0378594	4.01214e-06
SKOV3	N 1 (fold over Ctr)	N 2 (fold over Ctr)	N 3 (fold over Ctr)	mean fold	sd	t test
miR-Ctr	1	1	1	1
miR-200b	0.17	0.15	0.175	0.165	0.0132288	4.19756e-08
miR-200c	0.2	0.21	0.18	0.196667	0.0152753	8.70824e-08
Figure 2e
		N 1 (fold over Ctr)	N 2 (fold over Ctr)	N 3 (fold over Ctr)	mean fold	sd	t test
ETAR WT	miR-Ctr	1	1	1	1	0
	miR-200b	0.5	0.55	0.52	0.523333	0.0251661	5.14789e-06
	miR-200c	0.52	0.59	0.49	0.533333	0.051316	9.49102e-05
ETAR MUT DEL	miR-Ctr	1	1	1	1	0
	miR-200b	0.89	0.99	0.99	0.956667	0.057735	0.263452
	miR-200c	1.1	0.98	0.99	1.02333	0.0665833	0.576633
Figure 2g
	N 1 (fold over Ctr)	N 2 (fold over Ctr)	N 3 (fold over Ctr)	N 4 (fold over Ctr)	mean fold	sd	t test
si-Ctr	1	1	1	1	1
MAC	0.41	0.46	0.4	0.39	0.415	0.0310913	2.35071e-08
si-ETAR	0.36	0.37	0.34	0.32	0.3475	0.0221736	1.61689e-09
miR-Ctr	1	1	1	1	1
miR-200b	0.3	0.46	0.4	0.43	0.3975	0.0694622	2.35159e-06
miR-200c	0.57	0.53	0.55	0.58	0.5575	0.0221736	1.65337e-08
anti-miR-Ctr	1	1	1	1	1
anti-miR-200b	1.7	1.82	1.9	1.82	1.81	0.0824621	1.12759e-06
anti-miR-200c	1.64	1.72	1.69	1.65	1.675	0.0369685	2.81301e-08
Figure 2i
	N 1 (fold over Ctr)	N 2 (fold over Ctr)	N 3 (fold over Ctr)	N 4 (fold over Ctr)	mean fold	sd	t test
Mock + miR-Ctr	1	1	1	1	1	0
					0
wt ETAR+ miR-Ctr	2.5	2.65	2.3	2.7	2.5375	0.179699	2.54903e-06
wt ETAR+ miR-200b	0.39	0.35	0.45	0.55	0.435	0.0869866	7.46358e-07
wt ETAR+ miR-200c	0.45	0.34	0.51	0.54	0.46	0.0883176	8.15196e-07
ETAR w/o 3'UTR+ miR-Ctr	2.76	2.45	2.8	2.6	2.6525	0.160286	8.4659e-07
ETAR w/o 3'UTR + miR-200b	2.2	2.8	2.3	2.6	2.475	0.275379	0.307847
ETAR w/o 3'UTR+ miR-200c	2.1	2.3	2.5	2.8	2.425	0.298608	0.227981

## Sheet: Figure 3
Figure 3a
miR-200b	N1	N2	N3	mean	sd			ZEB/ACTIN N1	ZEB/ACTIN N2	ZEB/ACTIN N3	MEAN ZEB	SD ZEB
CAOV3	255	252	250	252.333	2.51661		CAOV 3	0.01	0.03	0.015	0.0183333	0.0104083
OVCA433	113	109	115	112.333	3.05505		OVCA 433	0.01	0.04	0.031	0.027	0.0153948
SKOV3	20	21	18	19.6667	1.52753		SKOV3	0.88	0.96	0.86	0.9	0.052915
HEY	1	1	1	1	0		HEY	1.1	0.96	0.99	1.01667	0.0737111
miR-200c	N1	N2	N3	mean	sd
CAOV3	2051	2199	2110	2120	2143
OVCA433	13	12	9	11.3333	10.7778
SKOV3	3.5	3.9	3	3.46667	3.45556
HEY	1	1	1	1	0
Figure 3b
HEY	N 1 (fold over Ctr)	N 2 (fold over Ctr)	N 3 (fold over Ctr)	mean fold	sd	t test
miR-Ctr	1	1	1	1	0
miR-200b	0.35	0.42	0.45	0.406667	0.051316	3.66894e-05
miR-200c	0.4	0.35	0.36	0.37	0.0264575	2.06558e-06
SKOV3	N1	N2	N3	mean	sd	t test
miR-Ctr	1	1	1	1	0
miR-200b	0.27	0.25	0.26	0.26	0.01	2.22232e-08
miR-200c	0.23	0.29	0.22	0.246667	0.0378594	4.22884e-06
Figure 3d
	N 1 (fold over Ctr)	N 2 (fold over Ctr)	N 3 (fold over Ctr)	mean fold	sd	t test
miR-Ctr	1	1	1	1	0
miR-200b	0.3	0.26	0.33	0.296667	0.0351188	4.12119e-06
miR-200c	0.22	0.27	0.23	0.24	0.0264575	9.76521e-07

## Sheet: Figure 4
Figure 4a
miR-200b	N 1 (fold over Ctr)	N 2 (fold over Ctr)	N 3 (fold over Ctr)	mean fold	sd	t test
si-Ctr	1	1	1	1	0
si-ZEB1	3.9	3.8	4	3.9	0.1	9.40091e-07
miR-200c	N 1 (fold over Ctr)	N 2 (fold over Ctr)	N 3 (fold over Ctr)	mean fold	sd	t test
si-Ctr	1	1	1		0
si-ZEB1	2.82	2.88	2.9	2.86667	0.0416333	1.64788e-07
Figure 4c
	N 1 (fold over Ctr)	N 2 (fold over Ctr)	N 3 (fold over Ctr)	mean fold	sd	t test
mock + miR-Ctr	1	1	1	1	0
zeb1 + miR-Ctr	3	2.5	2.8	2.76667	0.251661	0.000262555
mock + miR-200b	0.43	0.44	0.39	0.42	0.0264575	2.87334e-06
zeb1 + miR-200b	0.65	0.59	0.6	0.613333	0.0321455	0.000124597
mock + miR-200c	0.75	0.6	0.5	0.616667	0.125831	0.00618454
zeb1 + miR-200c	0.82	0.68	0.74	0.746667	0.0702377	0.000179864
Figure 4d
miR-200b	N 1 (fold over Ctr)	N 2 (fold over Ctr)	N 3 (fold over Ctr)	mean fold	sd	t test
mock + miR-Ctr	1	1	1	1	0
zeb1 + miR-Ctr	0.58	0.5	0.48	0.52	0.052915	9.58564e-05
mock + miR-200b	360	300	380	346.667	41.6333	0.000135885
zeb1 + miR-200b	350	290	310	316.667	30.5505	5.69471e-05
miR-200c	N 1 (fold over Ctr)	N 2 (fold over Ctr)	N 3 (fold over Ctr)	mean fold	sd	t test
mock + miR-Ctr	1	1	1	1	0
zeb1 + miR-Ctr	0.53	0.45	0.58	0.52	0.0655744	0.000222885
mock + miR-200c	201	230	180	203.667	25.1064	0.000151793
zeb1 + miR-200c	183	200	160	181	20.0749	9.93035e-05
Figure 4f
	N 1 (fold over Ctr)	N 2 (fold over Ctr)	N 3 (fold over Ctr)	mean fold	sd	t test
si-Ctr + anti-miR-Ctr	1	1	1	1	0
si-ZEB1 + anti-miR-Ctr	0.38	0.42	0.43	0.41	0.0264575	2.68385e-06
si-Ctr + anti-miR-200b	2.85	2.8	2.7	2.78333	0.0763763	2.2338e-06
si-ZEB1 + anti-miR-200b	2.65	2.6	2.7	2.65	0.05	2.70771e-07
si-Ctr + anti-miR-200c	2.28	2.2	2.25	2.24333	0.0404145	7.42487e-07
si-ZEB1 + anti-miR-200c	2	1.9	1.74	1.88	0.131149	4.49152e-05
Figure 4g
miR-200b	N 1 (fold over Ctr)	N 2 (fold over Ctr)	N 3 (fold over Ctr)	mean fold	sd	t test
si-Ctr + anti-miR-Ctr	1	1	1	1	0
si-ZEB1 + anti-miR-Ctr	2.16	1.9	2.4	2.15333	0.250067	0.00133122
si-Ctr + anti-miR-200b	0.089	0.05	0.03	0.0563333	0.0300056	6.79933e-07
si-ZEB1 + anti-miR-200b	0.066	0.08	0.04	0.062	0.0202978	0.000133776
miR-200c
si-Ctr + anti-miR-Ctr	1	1	1	1	0
si-ZEB1 + anti-miR-Ctr	1.98	1.8	2.2	1.99333	0.200333	0.00100988
si-Ctr + anti-miR-200c	0.23	0.09	0.1	0.14	0.0781025	4.45304e-05
si-ZEB1 + anti-miR-200c	0.35	0.12	0.2	0.223333	0.116762	0.000189085
Figure 4h
		N 1 (fold over Ctr)	N 2 (fold over Ctr)	N 3 (fold over Ctr)	mean fold	sd	t test
ETAR WT	si-Ctr	1	1	1	1	0
	si-ZEB1	0.56	0.54	0.55	0.55	0.01	1.62399e-07
ETAR MUT/DEL	si-Ctr	1	1	1	1	0
	si-ZEB1	1.09	0.97	1.1	1.05333	0.0723418	0.270713

## Sheet: Figure 5
Figure 5b
	N 1 (fold over Ctr)	N 2 (fold over Ctr)	N 3 (fold over Ctr)	mean fold	sd	t test
si-Ctr	1	1	1	1	0
si-Ctr + ET1	2.15	2.4	2.44	2.33	0.157162	0.000126049
MAC	0.75	0.81	0.65	0.736667	0.080829	0.00485612
MAC+ET-1	0.73	0.86	0.63	0.74	0.115326	0.00014572
si-ETAR	0.54	0.34	0.33	0.403333	0.118462	0.000951015
si-ETAR+ET-1	0.46	0.41	0.21	0.36	0.132288	7.69567e-05
Figure 5c
miR-200b	N 1 (fold over Ctr)	N 2 (fold over Ctr)	N 3 (fold over Ctr)	mean fold	sd	t test
si-Ctr	1	1	1	1
si-Ctr + ET1	0.5	0.39	0.47	0.453333	0.0568624	7.6199e-05
MAC	1.85	1.99	2	1.94667	0.083865	4.03558e-05
MAC + ET1	1.82	1.9	1.87	1.86333	0.0404145	3.97317e-06
si-ZEB1	2.85	2.88	2.9	2.87667	0.0251661	2.15502e-08
si-ZEB1 + ET1	2.87	3	2.7	2.85667	0.150444	1.3238e-05
miR-200c	N 1 (fold over Ctr)	N 2 (fold over Ctr)	N 3 (fold over Ctr)	mean fold	sd	t test
si-Ctr	1	1	1	1
si-Ctr + ET1	0.55	0.59	0.57	0.57	0.02	3.10506e-06
MAC	1.7	1.9	1.82	1.80667	0.100664	0.000156227
MAC + ET1	1.78	1.89	1.81	1.82667	0.0568624	3.51093e-06
si-ZEB1	2.4	2.47	2.48	2.45	0.043589	5.43341e-07
si-ZEB1 + ET1	2.28	2.4	2.2	2.29333	0.100664	8.32047e-06
Figure 5d
pri-miR-200b	N 1 (fold over Ctr)	N 2 (fold over Ctr)	N 3 (fold over Ctr)	mean fold	sd	t test
si-Ctr	1	1	1	1	0
si-Ctr + ET1	0.74	0.58	0.6	0.64	0.087178	0.00202185
MAC	1.8	1.76	1.79	1.78333	0.0208167	3.3196e-07
MAC + ET1	1.9	1.65	1.7	1.75	0.132288	0.000264579
si-ZEB1	3.1	2.8	2.6	2.83333	0.251661	0.000227111
si-ZEB1 + ET1	3	2.6	2.7	2.76667	0.208167	8.24753e-05
pri-miR-200c	N 1 (fold over Ctr)	N 2 (fold over Ctr)	N 3 (fold over Ctr)	mean fold	sd	t test
si-Ctr	1	1	1	1	0
si-Ctr + ET1	0.55	0.65	0.45	0.55	0.1	0.00146164
MAC	1.68	1.73	1.69	1.7	0.0264575	1.35624e-06
MAC + ET1	1.7	1.69	1.56	1.65	0.0781025	0.000114619
si-ZEB1	2.6	2.4	2.8	2.6	0.2	0.00015726
si-ZEB1 + ET1	2.35	2.25	2.5	2.36667	0.125831	4.01469e-05
Figure 5f
miR-200b promoter	N 1 (fold over Ctr)	N 2 (fold over Ctr)	N 3 (fold over Ctr)	mean fold	sd	t test
si-Ctr	1	1	1	1	0
si-Ctr + ET1	0.51	0.55	0.52	0.526667	0.0208167	2.48325e-06
MAC	1.95	2.1	2.4	2.15	0.229129	2.48325e-06
MAC + ET1	1.98	2.04	2.3	2.10667	0.170098	8.9892e-05
si-ETAR	2.5	2.6	2.3	2.46667	0.152753	7.65843e-05
si-ETAR + ET1	2.2	2.6	2.2	2.33333	0.23094	0.000174458
si-ZEB1	4.33	4	4.1	4.14333	0.169214	5.56287e-06
si-ZEB1 + ET1	4.2	3.5	4.4	4.03333	0.472582	0.00021211
miR-200c promoter	N 1 (fold over Ctr)	N 2 (fold over Ctr)	N 3 (fold over Ctr)	mean fold	sd	t test
si-Ctr	1	1	1	1	0
si-Ctr + ET1	0.6	0.52	0.58	0.566667	0.0416333	5.56581e-05
MAC	1.92	2.2	1.98	2.03333	0.147422	0.000264124
MAC + ET1	1.91	2.3	1.9	2.03667	0.228108	0.000390864
si-ETAR	2.55	2.6	2.7	2.61667	0.0763763	3.30453e-06
si-ETAR + ET1	2.9	2.3	2.6	2.6	0.3	0.000312618
si-ZEB1	6.9	6	6.1	6.33333	0.493288	4.78747e-05
si-ZEB1 + ET1	6.8	5.9	6.2	6.3	0.458258	2.72689e-05

## Sheet: Figure 6c
Figure 6c
ZEB1	N 1 (fold over Ctr)	N 2 (fold over Ctr)	N 3 (fold over Ctr)	mean fold	sd	t test
si-Ctr	1	1	1	1	0
si-Ctr + ET1	1.8	2.36	2.1	2.08667	0.280238	0.00255873
MAC	0.6	0.55	0.63	0.593333	0.0404145	6.36256e-05
MAC + ET1	0.56	0.68	0.61	0.616667	0.0602771	0.000887558
si-ETAR	0.4	0.43	0.41	0.413333	0.0152753	3.05945e-07
si-ETAR + ET1	0.42	0.46	0.4	0.426667	0.0305505	0.000520613
si-ZEB1	0.29	0.2	0.36	0.283333	0.0802081	0.000101746
si-ZEB1 + ET1	0.28	0.24	0.4	0.306667	0.0832666	0.000457328
miR-200bc	0.35	0.38	0.4	0.376667	0.0251661	1.7649e-06
miR-200bc+ET1	0.38	0.28	0.3	0.32	0.052915	0.000427649
N-CADHERIN	N 1 (fold over Ctr)	N 2 (fold over Ctr)	N 3 (fold over Ctr)	mean fold	sd	t test
si-Ctr	1	1	1	1	0
si-Ctr + ET1	1.8	1.86	2.4	2.02	0.330454	0.00590046
MAC	0.7	0.68	0.5	0.626667	0.110151	0.00420545
MAC + ET1	0.72	0.6	0.54	0.62	0.0916515	0.00211065
si-ETAR	0.55	0.49	0.5	0.513333	0.0321455	1.25679e-05
si-ETAR + ET1	0.6	0.53	0.55	0.56	0.0360555	0.00160243
si-ZEB1	0.58	0.5	0.46	0.513333	0.061101	0.000159998
si-ZEB1 + ET1	0.56	0.58	0.53	0.556667	0.0251661	0.00157056
miR-200bc	0.61	0.65	0.41	0.556667	0.128582	0.00394995
miR-200bc+ET1	0.59	0.64	0.47	0.566667	0.0873689	0.00181133
Vimentin	N 1 (fold over Ctr)	N 2 (fold over Ctr)	N 3 (fold over Ctr)	mean fold	sd	t test
si-Ctr	1	1	1	1	0
si-Ctr + ET1	1.87	2.44	1.7	2.00333	0.387599	0.0109599
MAC	0.54	0.53	0.63	0.566667	0.0550757	0.000167892
MAC + ET1	0.51	0.5	0.58	0.53	0.043589	0.00282079
si-ETAR	0.57	0.61	0.53	0.57	0.04	4.89744e-05
si-ETAR + ET1	0.58	0.63	0.55	0.586667	0.0404145	0.00325123
si-ZEB1	0.6	0.78	0.54	0.64	0.1249	0.00753136
si-ZEB1 + ET1	0.62	0.7	0.57	0.63	0.0655744	0.00376391
miR-200bc	0.5	0.6	0.57	0.556667	0.051316	0.000116192
miR-200bc+ET1	0.52	0.64	0.51	0.556667	0.0723418	0.00314206
E-CADHERIN	N 1 (fold over Ctr)	N 2 (fold over Ctr)	N 3 (fold over Ctr)	mean fold	sd	t test
si-Ctr	1	1	1	1	0
si-Ctr + ET1	0.4	0.6	0.52	0.506667	0.100664	0.00105609
MAC	2.5	2.8	1.9	2.4	0.458258	0.00612226
MAC + ET1	1.9	2.91	2	2.27	0.556507	0.00569035
si-ETAR	2.7	2.8	2.2	2.56667	0.321455	0.00107871
si-ETAR + ET1	2.8	2.8	2.6	2.73333	0.11547	1.47787e-05
si-ZEB1	3.1	3.2	2.4	2.9	0.43589	0.00164907
si-ZEB1 + ET1	3.1	3	2.8	2.96667	0.152753	2.01407e-05
miR-200bc	3.9	3.4	2.3	3.2	0.818535	0.00962341
miR-200bc+ET1	3	3	2.5	2.83333	0.288675	0.000191339
Figure 6d
	N 1 (fold over Ctr)	N 2 (fold over Ctr)	N 3 (fold over Ctr)	mean fold	sd	t test
si-Ctr	1	1	1	1	0
si-Ctr + ET1	0.5	0.63	0.4	0.51	0.115326	0.00181624
MAC	1.8	1.5	1.9	1.73333	0.208167	0.00365026
MAC + ET1	1.7	1.47	1.89	1.68667	0.210317	0.0010521
si-ETAR	2.4	2.23	2.3	2.31	0.08544	1.19502e-05
si-ETAR + ET1	2.25	2.37	2	2.20667	0.188768	0.000185568
si-ZEB1	2.9	2.9	2.6	2.8	0.173205	5.59987e-05
si-ZEB1 + ET1	2.7	2.55	2.5	2.58333	0.104083	2.07524e-05
miR-200bc	3	3.29	3.1	3.13	0.147309	1.50906e-05
miR-200bc+ET1	2.8	3.09	3.4	3.09667	0.300056	0.000153698
Figure 6e
SKOV3	Nb nodes	Nb nodes mean	sd	t test	Tot. lenght	mean lenght	sd	t test
si-Ctr N1	2	2.33333	0.57735		220	235.333	39.3107
si-Ctr N2	3				206
si-Ctr N3	2				280
si-Ctr + ET1 N1	18	21	2.64575	0.000281969	692	718.667	58.731	0.000290789
si-Ctr + ET1 N2	23				678
si-Ctr + ET1 N3	22				786
MAC N1	1	0.5	0.5	0.0141726	163	148.667	17.6163	0.0252445
MAC N2	0				154
MAC N3	0.5				129
MAC + ET1 N1	0.5	0.5	0.5	0.00019103	179	163.333	14.2945	9.11598e-05
MAC + ET1 N2	0				151
MAC + ET1 N3	1				160
si-ETAR N1	0.5	0.5	0	0.00532813	132	127.333	4.16333	0.00909019
si-ETAR N2	0.5				124
si-ETAR N3	0.5				126
si-ETAR+ ET1 N1	0.5	0.5	0.5	0.00019103	131	125	7.93725	6.47698e-05
si-ETAR + ET1 N2	0				116
si-ETAR + ET1 N3	1				128
si-ZEB1 N1	1	0.5	0.5	0.0141726	120	103.667	14.1539	0.00547645
si-ZEB1 N2	0.5				96
si-ZEB1 N3	0				95
si-ZEB1+ ET1 N1	0.5	0.5	0.5	0.00019103	120	103	15.3948	6.17145e-05
si-ZEB1 + ET1 N2	0				99
si-ZEB1 + ET1 N3	1				90
miR-200 bc N1	0.5	0.5	0.5	0.0141726	133	107	23.3024	0.00825495
miR-200 bc N2	0				88
miR-200 bc N3	1				100
miR-200 bc + ET1 N1	0	0.5	0.5	0.00019103	148	126	19.6977	7.76704e-05
miR-200 bc + ET1 N2	1				110
miR-200 bc + ET1 N3	0.5				120
Figure 6f
	N 1 (fold over Ctr)	N 2 (fold over Ctr)	N 3 (fold over Ctr)	mean fold	sd	t test
si-Ctr	1	1	1	1	0
si-Ctr + ET1	2.51	2.68	2.59	2.59333	0.085049	5.37792e-06
MAC	0.32	0.41	0.29	0.34	0.06245	5.23927e-05
MAC + ET1	0.36	0.29	0.38	0.343333	0.0472582	2.32151e-06
si-ETAR	0.26	0.23	0.21	0.233333	0.0251661	7.72161e-07
si-ETAR + ET1	0.27	0.21	0.22	0.233333	0.0321455	1.46383e-06
si-ZEB1	0.31	0.28	0.25	0.28	0.03	2.00166e-06
si-ZEB1 + ET1	0.29	0.31	0.26	0.286667	0.0251661	1.45253e-06
miR-200bc	0.15	0.2	0.12	0.156667	0.0404145	3.49823e-06
miR-200bc+ET1	0.18	0.12	0.15	0.15	0.03	1.23368e-06

## Sheet: Figure 7
Figure 7b
i.p. nodules SKOV3 xenograft	M1	M2	M3	M4	M5	M6	M7	M8	mean	sd	t test
CTR	12	14	12	14	14	11	12	10	12.375	1.50594
MAC	4	2	1	2	5	1	1	3	2.375	1.50594	2.51861e-09
i.p. nodules OVCAR-3 xenograft	M1	M2	M3	M4	M5	M6	M7	M8	M9	M10	mean	sd	t test
CTR	10	10	10	10	10	10	11	10	10	10	10.1	0.316228
MAC	4	3	5	3	3	3	4	3	4	3	3.5	0.707107	5.3254e-16
i.p. nodules A2780 and A2780CIS xenograft	M1	M2	M3	M4	M5	M6	M7	M8	M9	M10	mean	sd	t test
A2780 CTR	10	8	9	10	8	9	9	5	9	8	8.5	1.43372
A2780 MAC	3	4	4	4	4	4	3	3	3	3	3.5	0.527046	5.23857e-09
A 2780 CIS CTR	12	12	10	13	12	13	12	10	11	12	11.7	1.05935	2.20019e-05
A2780 CIS MAC	3	2	3	4	5	3	2	3	4	5	3.4	1.07497	1.05981e-12
Figure 7d
SKOV3
ZEB1	M1	M2	M3	M4	M5	M6	M7	M8	Mean	sd	t test
Ctr	1	1	1	1	1	1	1	1	1	0
MAC	0.48	0.46	0.6	0.37	0.48	0.56	0.6	0.31	0.4825	0.104574	0.0003705
E-cadherin	M1	M2	M3	M4	M5	M6	M7	M8	Mean	sd	t test
Ctr	1	1	1	1	1	1	1	1	1	0
MAC	2.22	2.16	2.5	2.27	2.6	2.1	1.79	1.76	2.175	0.298472	0.000247498
Vimentin	M1	M2	M3	M4	M5	M6	M7	M8	Mean	sd	t test
Ctr	1	1	1	1	1	1	1	1	1	0
MAC	0.55	0.48	0.44	0.48	0.72	0.66	0.65	0.4	0.5475	0.116711	9.22435e-05
OVCAR-3
ZEB1	M1	M2	M3	M4	M5	M6	M7	M8	M9	M10	Mean	sd	t test
Ctr	1	1	1	1	1	1	1	1	1	1	1	0
MAC	0.5	0.6	0.55	0.7	0.68	0.46	0.44	0.45	0.58	0.5	0.546	0.0929994	9.88819e-05
E-cadherin	M1	M2	M3	M4	M5	M6	M7	M8	M9	M10	Mean	sd	t test
Ctr	1	1	1	1	1	1	1	1	1	1	1	0
MAC	2.7	2.8	2.5	2.77	3.1	2.4	1.98	1.89	1.97	2.1	2.421	0.420831	4.61747e-05
Vimentin	M1	M2	M3	M4	M5	M6	M7	M8	M9	M10	Mean	sd	t test
Ctr	1	1	1	1	1	1	1	1	1	1	1	0
MAC	0.4	0.49	0.5	0.8	0.79	0.77	0.49	0.7	0.6	0.7	0.624	0.146606	7.22493e-05
A2780
ZEB1	M1	M2	M3	M4	M5	M6	M7	M8	M9	M10	Mean	sd	t test
Ctr	1	1	1	1	1	1	1	1	1	1	1	0
MAC	0.46	0.51	0.53	0.55	0.47	0.52	0.57	0.51	0.5	0.48	0.51	0.034641	1.78202e-05
E-cadherin	M1	M2	M3	M4	M5	M6	M7	M8	M9	M10	Mean	sd	t test
Ctr	1	1	1	1	1	1	1	1	1	1	1	0
MAC	1.9	1.7	2.2	2.07	2.3	2.4	1.99	1.86	1.91	2.1	2.043	0.21453	0.00301944
Vimentin	M1	M2	M3	M4	M5	M6	M7	M8	M9	M10	Mean	sd	t test
Ctr	1	1	1	1	1	1	1	1	1	1	1	0
MAC	0.45	0.48	0.54	0.48	0.66	0.76	0.62	0.51	0.54	0.6	0.564	0.0961711	4.26889e-05
A2780CIS
ZEB1	M1	M2	M3	M4	M5	M6	M7	M8	M9	M10	Mean	sd	t test
Ctr	1	1	1	1	1	1	1	1	1	1	1	0
MAC	0.54	0.56	0.56	0.47	0.52	0.57	0.63	0.61	0.51	0.55	0.552	0.046619	2.97309e-07
E-cadherin	M1	M2	M3	M4	M5	M6	M7	M8	M9	M10	Mean	sd	t test
Ctr	1	1	1	1	1	1	1	1	1	1	1	0
MAC	1.7	2.06	2	2.27	2.8	2.7	2.05	1.96	1.99	2	2.153	0.344256	0.00117105
Vimentin	M1	M2	M3	M4	M5	M6	M7	M8	M9	M10	Mean	sd	t test
Ctr	1	1	1	1	1	1	1	1	1	1	0
MAC	0.65	0.6	0.53	0.54	0.65	0.61	0.78	0.46	0.7	0.51	0.0961769	0.0963846	0.000306658
Figure 7e
SKOV3
miR-200b	M1	M2	M3	M4	M5	M6	M7	M8	Mean	sd	t test
Ctr	1	1	1	1	1	1	1	1	1	0
MAC	2.1	1.96	2.07	2.79	2.57	2	2.87	2.55	2.36375	0.371558	1.64266e-05
miR-200c	M1	M2	M3	M4	M5	M6	M7	M8	Mean	sd	t test
Ctr	1	1	1	1	1	1	1	1	1	0
MAC	1.95	2.22	1.64	2.17	2.03	2.03	1.9	2.87	2.10125	0.357788	0.00502489
OVCAR-3
miR-200b	M1	M2	M3	M4	M5	M6	M7	M8	M9	M10	Mean	sd	t test
CTR	1	1	1	1	1	1	1	1	1	1	1	0
MAC	3.2	3	2.7	1.99	2.38	2.68	1.65	1.92	1.75	1.8	2.35667	0.549935	1.91334e-06
miR-200c	M1	M2	M3	M4	M5	M6	M7	M8	M9	M10	Mean	sd	t test
CTR	1	1	1	1	1	1	1	1	1	1	1	0
MAC	2.7	2.8	2.44	2.2	1.3	2.06	2.44	1.95	2.1	2.2	2.175	0.450457	4.47822e-07
A2780
miR-200b	M1	M2	M3	M4	M5	M6	M7	M8	M9	M10	Mean	sd	t test
CTR	1	1	1	1	1	1	1	1	1	1	1	0
MAC	2.8	2.1	2.4	1.9	2.87	2.75	3.01	2.82	2.98	2.5	2.58333	0.401619	1.54801e-09
miR-200c	M1	M2	M3	M4	M5	M6	M7	M8	M9	M10	Mean	sd	t test
CTR	1	1	1	1	1	1	1	1	1	1	1	0
MAC	1.99	1.86	1.95	2.6	2.9	2.46	2.4	2.99	2.1	2.8	2.40667	0.415375	3.48272e-08
A2780 CIS
miR-200b	M1	M2	M3	M4	M5	M6	M7	M8	M9	M10	Mean	sd	t test
CTR	1	1	1	1	1	1	1	1	1	1	1	0
MAC	2.2	2.5	2.9	1.79	2.99	2.8	2.02	2.83	2.91	2.4	2.38833	0.450934	1.40844e-08
miR-200c	M1	M2	M3	M4	M5	M6	M7	M8	M9	M10	Mean	sd	t test
CTR	1	1	1	1	1	1	1	1	1	1	1	0
MAC	2.1	2.5	2.09	2.8	1.93	2.8	2.6	2.97	3.4	2.7	2.61667	0.477101	3.09698e-08
